# Supplementary material for: Genes involved in muscle contractility and nutrient signaling pathways within celiac disease risk loci show differential mRNA expression
Source: BMC Med Genet. 2015 Jun 30;16:44. doi: 10.1186/s12881-015-0190-1 (PMC4630939; doi:10.1186/s12881-015-0190-1)
Supplement: Additional file 2: Table S1. — The top three functional annotation cluster generated in DAVID. Genes from cluster 1 were chosen for gene expression analyses in small intestinal biopsies from our celiac disease case control cohort. [file 12881_2015_190_MOESM2_ESM.csv]

Annotation Cluster 1	Enrichment Score: 3.17
Category	Term	Count	P-value
GOTERM_CC_FAT	GO:0030141~secretory granule	25	0,0001
GOTERM_CC_FAT	GO:0031988~membrane-bounded vesicle	55	0,0002
GOTERM_CC_FAT	GO:0016023~cytoplasmic membrane-bounded vesicle	53	0,0004
GOTERM_CC_FAT	GO:0044433~cytoplasmic vesicle part	23	0,0013
GOTERM_CC_FAT	GO:0031982~vesicle	58	0,0025
GOTERM_CC_FAT	GO:0031410~cytoplasmic vesicle	56	0,0025
Annotation Cluster 2	Enrichment Score: 1.96
Category	Term	Count	P-value
GOTERM_BP_FAT	GO:0042733~embryonic digit morphogenesis	7	0,0032
GOTERM_BP_FAT	GO:0030326~embryonic limb morphogenesis	13	0,0060
GOTERM_BP_FAT	GO:0035113~embryonic appendage morphogenesis	13	0,0060
GOTERM_BP_FAT	GO:0035107~appendage morphogenesis	14	0,0066
GOTERM_BP_FAT	GO:0035108~limb morphogenesis	14	0,0066
GOTERM_BP_FAT	GO:0048736~appendage development	14	0,0092
GOTERM_BP_FAT	GO:0060173~limb development	14	0,0092
GOTERM_BP_FAT	GO:0035137~hindlimb morphogenesis	5	0,0690
GOTERM_BP_FAT	GO:0048598~embryonic morphogenesis	26	0,0796
Annotation Cluster 3	Enrichment Score: 1.84
Category	Term	Count	P-value
GOTERM_MF_FAT	GO:0005501~retinoid binding	3	0,3640
GOTERM_MF_FAT	GO:0019840~isoprenoid binding	3	0,4080
